# Supplementary material for: Metabolite Profiling of Root Exudates of Common Bean under Phosphorus Deficiency
Source: Metabolites. 2014 Jul 16;4(3):599–611. doi: 10.3390/metabo4030599 (PMC4192682; doi:10.3390/metabo4030599)
Supplement: Supplementary File 1 [file metabolites-04-00599-s001.zip]

Archive with 10 entries (6 files):
- metabolites-04-00599-supplementary/
- metabolites-04-00599-supplementary/TableS123/
- metabolites-04-00599-supplementary/TableS123/TableS1.xls
- metabolites-04-00599-supplementary/TableS123/TableS2.xls
- metabolites-04-00599-supplementary/TableS123/TableS3.xls
- metabolites-04-00599-supplementary/__MACOSX/
- metabolites-04-00599-supplementary/__MACOSX/TableS123/
- metabolites-04-00599-supplementary/__MACOSX/TableS123/._TableS1.xls
- metabolites-04-00599-supplementary/__MACOSX/TableS123/._TableS2.xls
- metabolites-04-00599-supplementary/__MACOSX/TableS123/._TableS3.xls
