# Supplementary material for: Metabolite Profiling of Root Exudates of Common Bean under Phosphorus Deficiency
Source: Metabolites. 2014 Jul 16;4(3):599–611. doi: 10.3390/metabo4030599 (PMC4192682; doi:10.3390/metabo4030599)
Supplement: Supplementary File 1 [file metabolites-04-00599-s001.zip › metabolites-04-00599-supplementary/TableS123/TableS1.xls]

## Sheet: Sheet1
Table S1 Relative peak are of metabolites detected in root exudates of common bean 1 day after transplanting. P0/P8 ratio is visualized by indicating
pink color (>2.0)and blue color (<0.5).
Metabolite		P0			P1			P8		P0/P8
1-Methyladenosine	0.0148861	±	0.00267207	0.015198	±	0.00854417	0.0148419	±	0.00471689	1.00298
2-Aminoadipate	0.0158019	±	0.00486394	0.0363088	±	0.0277148	0.0345402	±	0.0234693	0.457494
2-Aminobutyrate	0.00418862	±	0.000930751	-			-			20
2-Furoate	0.0201226	±	0.00376557	0.0366207	±	0.00482149	0.0292775	±	0.00258508	0.687306
2-Hydroxyisobutyrate	0.0310907	±	0.0108347	0.352326	±	0.301641	0.0289643	±	0.0072004	1.07341
2-Isopropylmalate	-*			0.0136527	±	0.00313422	-			1
2,6-Diaminopimelate	0.00438071	±	0.000337357	0.0570446	±	0.0526094	0.00621183	±	0.00191593	0.705221
3-Dehydroshikimate	0.0212355	±	0.00209426	0.0184989	±	0.00255502	0.0197134	±	0.00163272	1.07721
3-Hydroxypropionate	0.246981	±	0.0756263	0.273177	±		-			20
3-Methyladenine	0.0291588	±	0.00961583	0.00278681	±	0.00125269	-			20
4-Amino-3-hydroxybutanoate	0.0137624	±	0.00909431	0.00979694	±	0.00825378	0.00531734	±	0.00154949	2.58822
4-Hydroxybenzoate	0.0976419	±	0.0301231	0.164867	±	0.0204017	0.0621967	±	0.0109083	1.56989
4-Methyl-2-oxovalerate;4-Oxohexanoate	0.0180436	±	0.00970603	0.0225407	±	0.0126667	0.0216565	±	0.00748693	0.833169
4-Oxovalerate	0.0211717	±	0.0102511	0.0551553	±	0.0120796	0.0616402	±	0.00736441	0.343472
5-Aminopentanoate	0.562673	±	0.239244	0.0620941	±	0.0258559	0.106605	±	0.0238795	5.27812
5-OxoPro	0.529462	±	0.143983	0.635741	±	0.382527	0.463314	±	0.102285	1.14277
6P-gluconate	0.00264282	±	0.000382216	0.00344602	±	0.00140709	0.00190484	±	0.000147642	1.38742
ABA	0.00624431	±	0.00127031	0.0104012	±	0.00309392	0.00831975	±	0.00359899	0.750541
Acetoacetate;2-Oxobutyrate	0.00727941	±	0.00184176	0.0104143	±	0.00354136	0.00612198	±	-	1.18906
Adenine	0.00358087	±	0.000883466	0.0280487	±	0.0256365	0.00267587	±	0.000295236	1.33821
Adenosine	0.326863	±	0.135981	0.0981254	±	0.087424	0.16875	±	0.10209	1.93697
Adipate	0.0355786	±	0.00748246	0.0586351	±	0.0215287	0.0601435	±	0.0128513	0.591562
ADP-ribose	0.00672808	±	0.00162169	0.00359967	±	0.000963611	0.00603355	±	0.00215815	1.11511
ADP＋dGDP	0.00349266	±	0.00111027	0.00224016	±	0.000737856	0.00353418	±	0.00132685	0.988252
Allantoin	0.0483609	±	0.00701764	0.0237513	±	0.00313549	0.0417993	±	0.0143759	1.15698
AMP	0.0143993	±	0.00646488	0.00671939	±	-	0.0154307	±	0.00594309	0.933164
Anthranilate＋Trigonelline	0.92179	±	0.248794	1.34479	±	0.892797	1.15334	±	0.194937	0.799234
Arginine	0.0990486	±	0.031315	1.49852	±	1.4562	0.0962608	±	0.0425477	1.02896
Asparagine	0.124769	±	0.0288645	0.801893	±	0.702549	0.0813912	±	0.0130138	1.53295
Aspartic acid	0.419856	±	0.125641	1.26288	±	0.995205	0.435686	±	0.157481	0.963668
ATP	0.00342796	±	0.000911654	0.00302741	±	0.00106808	0.00268046	±	0.000679018	1.27887
Benzoate	0.0745611	±	0.062814	0.115095	±	0.020638	0.0828168	±	0.0149126	0.900314
Betaine	0.413926	±	0.0784899	0.351512	±	0.0945896	0.34294	±	0.0200983	1.20699
Cadaverine	0.00572339	±	0.00191927	-			-			20
cAMP	0.00611661	±	0.00142203	0.00198125	±	0.000652901	0.00310129	±	0.000673999	1.97228
Carnitine	0.017147	±	0.00382185	0.0121032	±	0.00621252	0.00635802	±	0.00060868	2.69691
Castanospermine	0.00527627	±	0.00137343	-			-			20
cCMP	0.00756899	±	0.000876507	0.00401194	±	0.000833749	0.00845492	±	0.00120863	0.895217
cGMP	0.0118462	±	0.00343721	0.00291175	±	0.00069117	0.00426674	±	0.00113547	2.7764
Chlorogenate	0.00328306	±	0.000419729	0.00277167	±	0.000447081	0.00324021	±	0.000598218	1.01323
Choline	1.14542	±	0.247016	4.686	±	4.06129	2.6029	±	0.908851	0.440057
Citraconate	0.0297222	±	0.00626616	0.0260084	±	0.00293976	0.0187028	±	0.00252176	1.58918
Citramalate	0.0540699	±	0.00715036	0.0687921	±	0.0184088	0.0419576	±	0.00573304	1.28868
Citrate	0.0153018	±	0.00502309	0.045823	±	0.0119654	0.00537202	±	0.00152749	2.84843
Citrulline	0.0531226	±	0.0137812	0.167593	±	0.1449	0.0318874	±	0.0091481	1.66594
CMP	0.00610795	±	0.0016401	0.00434831	±	0.000776188	0.0118486	±	0.00376046	0.515501
Creatine	0.0185951	±	0.00626868	0.0121271	±	0.00429762	0.00970564	±	0.00181299	1.9159
Creatinine	0.0101647	±	0.0035277	0.00684657	±	0.00228463	0.00505373	±	0.000909325	2.01133
Cyclohexylamine	0.0580625	±	0.0084952	-			0.0379261	±	0.00245492	1.53094
Cystine	-			-			0.000482873	±	4.27761e-05	0
Cytidine	0.105473	±	0.0296659	0.200564	±	0.180562	0.189452	±	0.0943389	0.556727
Cytosine	0.0101736	±	0.00248362	0.014277	±	0.00783681	0.00592133	±	0.000804392	1.71813
dAMP	0.0020619	±	0.000242291	0.00185604	±	0.000377879	0.00146438	±	0.000205772	1.40803
Deoxyadenosine	0.00721796	±	0.00222525	N.D.	±	0.0476009	0.0021737	±	0.0012422	3.32059
Deoxycytidine	0.00600271	±	0.000626583	0.0164896	±	0.0136832	0.00407769	±	0.000582571	1.47209
Deoxyguanosine	0.00638205	±	0.00242111	0.00849923	±	0.00624628	0.0032254	±	0.000512958	1.97869
Diethanolamine	0.111948	±	0.0330782	0.181594	±	0.086937	0.0962351	±	0.0219702	1.16328
Dihydrofolate	0.000860201	±	0.000109798	0.00120157	±	0.000618212	0.00106477	±	0.00018329	0.807878
DimethylGly	0.0189182	±	0.00710073	0.0449112	±	0.0292525	0.0097749	±	0.00150596	1.93538
DOPA	0.0036218	±	0.00117203	0.00199699	±	0.000696067	0.00241567	±	0.00168851	1.49929
Ectoine	0.0051589	±	0.00164144	0.00553822	±	0.00200862	0.00412008	±	9.72126e-05	1.25213
F1,6P;G1,6P	-			-			0.0058356	±	0.00178055	0
Fumarate	0.10352	±	0.0164323	0.111806	±	0.0263929	0.0568917	±	0.00346152	1.81959
g-Guanidinobutyrate	0.0176996	±	0.00532905	0.0591465	±	0.0477898	0.0146754	±	0.00327255	1.20608
G1P＋Gal1P	0.0132557	±	0.00407095	0.01497	±	0.00216996	0.0360835	±	0.0110671	0.367361
G6P＋F6P＋M6P	0.0261328	±	0.0143779	0.0325356	±	0.00762741	0.104119	±	0.0253732	0.250989
GABA	0.122748	±	0.0486284	9.53275	±	9.49372	0.0776776	±	0.019324	1.58022
Galacturonate	0.145267	±	0.0229613	0.162791	±	0.0227677	0.149009	±	0.0248725	0.974893
Galacturonate1P	0.00288118	±	0.000709592	0.00225238	±	0.000473548	0.00156565	±	5.34166e-05	1.84024
GalN;GlcN	0.0208021	±	0.00702945	0.0331379	±	0.0276104	0.00699292	±	0.00265117	2.97473
Gentisate	0.00531195	±	0.000821596	0.00285061	±	0.000337011	0.00402852	±	0.000294397	1.31859
GlcN6P	0.00223874	±	0.000472923	0.0035173	±	0.0015925	0.00222822	±	0.000442081	1.00472
GlcNAc	0.0020436	±	0.000668944	0.0010348	±		0.00184447	±	0.000192369	1.10796
GlcNAc6P	-			-			0.0127734	±	0.00301761	0
Gluconate	0.820935	±	0.316694	0.949282	±	0.178545	0.665964	±	0.112883	1.2327
Glucosaminate	0.0107622	±	0.00146746	0.0107622	±	0.00146746	0.0123018	±	0.00338927	0.874842
Glutamic acid	0.141053	±	0.0421157	1.61234	±	1.49815	0.141293	±	0.028306	0.998303
Glutamine	0.0329351	±	0.00361075	0.933916	±	0.916583	0.0180947	±	0.00304001	1.82015
Glutarate	0.12034	±	0.0068874	0.47892	±	0.122155	0.664984	±	0.183236	0.180967
Gly-Leu	0.0165527	±	0.00282569	0.0165527	±	0.00282569	0.0264329	±	0.0107123	0.626214
Gly3P	0.00857503	±	0.00102121	0.0131084	±	0.00196654	0.0122789	±	0.0021246	0.698352
Glycerate	1.01955	±	0.0705548	0.89727	±	0.215384	0.91702	±	0.103473	1.11181
Glycine	0.649384	±	0.157806	0.649384	±	0.157806	0.47633	±	0.147817	1.36331
Glyoxylate	0.0448724	±	0.0107173	0.00739569	±	0.0022695	0.01937	±	0.00468808	2.31659
GMP	0.00251435	±	0.000608182	0.00158922	±	0.000201336	0.00452429	±	0.00185443	0.555745
Guanine	0.00871827	±	0.00252689	0.00871827	±	0.00252689	0.00874944	±	0.00111374	0.996438
Guanosine	0.136277	±	0.0573497	0.136277	±	0.0573497	0.0874272	±	0.0516679	1.55875
Hippurate	0.00279909	±	0.00152078	0.00105786	±	0.000621218	0.00218257	±	0.000627343	1.28247
Histidine	0.138294	±	0.0328218	0.398658	±	0.351929	0.0703632	±	0.0248771	1.96543
HomoGln＋Ala-Ala	0.0137642	±	0.00235421	0.0335958	±	0.0247443	0.0173573	±	0.00392706	0.792992
HomoIle;HomoLeu	0.0036738	±	0.00123001	0.00693605	±	0.00515081	0.00308552	±	0.00087037	1.19066
HomoLys	-			0.0219585	±	0.0200131	N.D.	±		0
HomoSer＋2-MethylSer	0.340681	±	0.143594	0.282546	±	0.131582	0.26599	±	0.125965	1.2808
HomoThe	0.0490423	±	0.0146716	0.0680974	±	0.0606445	0.0176756	±	0.00296907	2.77458
HomoTyr	0.00430284	±	0.00158435	-			0.00376192	±	0.000133264	1.14379
HydroxyPro	0.0116044	±	0.00192008	0.0233602	±	0.0182894	0.00686379	±	0.000672338	1.69067
Hypoxanthine	0.00448624	±	0.000607367	0.11477	±	0.103513	0.00566999	±	0.000665399	0.791225
Ile＋Leu	0.816585	±	0.186184	4.66429	±	4.32978	0.767926	±	0.20698	1.06336
Imidazole-4-acetate	0.010717	±	0.00191727	0.0114297	±	0.0049514	0.00497465	±	0.000541964	2.15433
IMP	0.000992061	±	9.4843e-05	0.00223167	±	0.000576211	0.00212856	±	0.000359272	0.466072
Isobutylamine	0.236007	±	0.039394	-			0.065511	±	0.00686968	3.60255
Itaconate	0.0180305	±	0.0046294	0.0319321	±	0.00703206	0.0133844	±	0.00119605	1.34713
Lactate	5.15851	±	2.57819	4.73148	±	1.55716	3.00722	±	0.636803	1.71538
Lysine	0.137249	±	0.0358432	1.17232	±	1.12101	0.101805	±	0.0342946	1.34816
Malate	0.103966	±	0.00903937	0.228962	±	0.0999861	0.0985164	±	0.0160877	1.05531
Malonate	0.0751973	±	0.0179899	0.186165	±	0.139744	0.0468803	±	0.0103504	1.60403
Methionine sulfoxide	0.0374558	±	0.00599043	0.275781	±	0.259826	0.275781	±	0.259826	0.135817
Methylthioadenosine	0.00298128	±	0.00146775	0.0116177	±	0.00970917	0.00619706	±	0.00274133	0.48108
Mevalonolactone	0.0201245	±	0.00688509	0.0468574	±	0.0403096	0.00794626	±	0.00158221	2.53258
Mucate	0.0578725	±	0.0163284	0.0676645	±	0.0133598	0.0447086	±	0.0122021	1.29444
N-AcetylLeu	0.0256245	±	0.00906833	0.00954292	±	0.00158739	0.00859412	±	0.00114253	2.98164
N-Acetylornithine	0.00689201	±	0.000819761	0.0930951	±	0.0862067	0.0110061	±	0.00370174	0.626202
N-Acetylputrescine	0.0046623	±	0.000576105	N.D.	±		0.0033329	±	0.00038891	1.39887
N-BenzyloxycarbonylGly	0.0218809	±	0.00202641	0.0147703	±	0.00240837	0.0185727	±	0.00163969	1.17812
N6-AcetylLys	0.0148326	±	0.00190435	0.0254775	±	0.0182807	0.0196619	±	0.00526681	0.754384
N6-Methyl-2'-deoxyadenosine	0.00535665	±	0.000713102	0.565991	±	0.562672	0.00934693	±	0.00297716	0.573092
NAD	0.00657744	±	0.001418	-			-			20
Nicotinamide;Isonicotinamide	0.0164639	±	0.00278263	0.0137523	±	0.00256707	0.0354481	±	0.0199851	0.46445
Nicotinate	0.0172558	±	0.0031094	0.0756668	±	0.0520009	0.0148707	±	0.00167129	1.16039
O-AcetylSer	0.00919028	±	0.00133698	0.012944	±	0.00396987	0.0138171	±	0.00401669	0.665139
O-SuccinylhomoSer	0.00772617	±	0.00209857	0.0106429	±	0.00394648	0.0291543	±	0.011304	0.26501
Octopine	0.00506856	±	0.00174711	0.0274632	±	0.021525	0.0164737	±	0.00726534	0.307676
Octylamine	0.0907133	±	0.0201025	0.0154036	±	0.00426766	0.0238874	±	0.0038406	3.79754
Ornithine	0.397188	±	0.116733	0.558631	±	0.421733	0.224425	±	0.0833706	1.7698
Oxamate	0.0214192	±	0.00414801	0.0188769	±	0.00249774	0.011397	±	0.00210626	1.87936
Pantothenate	0.0221498	±	0.00221345	0.017985	±	0.00613533	0.0226286	±	0.00402865	0.978843
Phenylalanine	0.169745	±	0.0424513	1.55284	±	1.47099	0.1746	±	0.0561014	0.972194
PhenylacetylGly	0.00725416	±	0.000861717	0.0163644	±	0.00261542	0.0150616	±	0.00243381	0.481632
PhenylP	-			-			0.00801099	±	0.00165367	0
Phenylpropanoate	0.0127244	±	0.00287459	0.0217839	±	0.00566188	0.0226555	±	0.003819	0.561646
Phthalate;Terephthalate	0.0522731	±	0.00974168	-			0.0426107	±	0.00502387	1.22676
Pimelate	-			0.0147165	±	0.0080788	0.00926716	±	0.00207263	0
Pipecolate	0.270331	±	0.105001	0.113722	±	0.0457815	0.617653	±	0.382393	0.437676
Porphobilinogen	-			0.0111681	±	0.00196422	-			1
Proline	0.184952	±	0.0464977	0.745123	±	0.666778	0.164928	±	0.0524963	1.12142
Putrescine	0.0263789	±	0.00382002	0.111077	±	0.104429	0.0224465	±	0.00425141	1.17519
Quinate	0.0314175	±	0.00895804	0.0912426	±	0.0385235	0.0329671	±	0.00492597	0.952996
Quinolinate	0.00803073	±	0.00162618	0.00538291	±	0.000494634	0.0051963	±	0.000760449	1.54547
Raffinose	0.248669	±	0.029097	0.197778	±	0.0143216	0.20545	±	0.00801075	1.21036
S6P	0.00302072	±	0.000247376	0.0033058	±	0.000207315	0.00393836	±	0.000709097	0.766999
Serine	1.14718	±	0.296599	1.53038	±	1.02435	0.94896	±	0.319921	1.20888
Spermidine	0.0034243	±	0.00213227	-			-			20
Stachydrine	0.021226	±	0.00564909	0.0815277	±	0.0605194	0.0267385	±	0.0048328	0.793837
Succinate	0.170154	±	0.0202035	0.789756	±	0.563926	0.294734	±	0.0491479	0.577313
Tartrate;meso-Tartrate	0.0425152	±	0.00819127	0.0588683	±	0.0187829	0.0157851	±	0.00215597	2.69337
Threonin	0.452211	±	0.114245	1.1459	±	0.932091	0.384644	±	0.109345	1.17566
Triethanolamine	0.10668	±	0.036207	0.0676101	±	0.00925264	0.060081	±	0.0029004	1.7756
Trimesic acid	0.371378	±	0.0965977	0.301717	±	0.0127678	0.272722	±	0.00874664	1.36175
Trimethylamine-N-oxide＋Isopropanolamine	0.0503409	±	0.0184094	0.0301781	±	0.00820492	0.0202821	±	0.00401521	2.48203
Tryptophan	0.014224	±	0.00363929	0.218222	±	0.20458	0.0221596	±	0.00850889	0.64189
Tyreonine	0.210577	±	0.0440192	0.879053	±	0.7678	0.246287	±	0.0780589	0.85501
tZ	0.00607314	±	0.000680144	-			-			20
tZR	0.00149565	±	0.000321786	0.00698139	±	0.00523091	0.0013906	±	0.000315605	1.07554
UDP	0.00301358	±	0.000946722	0.00237103	±	0.000630806	0.00288613	±	0.0010497	1.04416
UDP-Glc;UDP-Gal	0.0218078	±	0.00742601	0.00861732	±	0.00237062	0.0151771	±	0.00549337	1.43689
UMP	0.00997569	±	0.0047737	0.0104986	±	0.001768	0.0173318	±	0.00584483	0.575571
Urocanate	0.204106	±	0.0492326	0.41582	±	0.279128	0.187405	±	0.053582	1.08911
Valine	0.474786	±	0.109743	2.58233	±	2.37597	0.45344	±	0.109919	1.04708
Xanthurenate	0.00291339	±	0.000587634	0.00259368	±	0.00059377	0.00238217	±	0.00027185	1.223
* -: not calculated due to no detection
