# Supplementary material for: Metabolite Profiling of Root Exudates of Common Bean under Phosphorus Deficiency
Source: Metabolites. 2014 Jul 16;4(3):599–611. doi: 10.3390/metabo4030599 (PMC4192682; doi:10.3390/metabo4030599)
Supplement: Supplementary File 1 [file metabolites-04-00599-s001.zip › metabolites-04-00599-supplementary/TableS123/TableS2.xls]

## Sheet: Sheet1
Table 3 Relative peak are of metabolites detected in root exudates of common bean 10 day after transplanting. P0/P8 ratio is visualized by indicating
pink color (>2.0)and blue color (<0.5).
Metabolite		P0			P1			P8		P0/P8
1-Aminopropanediol	0.0374162	±	0.00860325	-			-			20
1-Methyladenosine	0.303998	±	0.0806628	0.144457	±	0.0213278	0.209913	±	0.0370314	1.44821
2-Aminoadipate	0.277396	±	0.101046	0.24094	±	0.0404827	0.575776	±	0.14208	0.481777
2-Aminobutyrate	-*			0.18562	±	0.071914	0.723788	±	0.323746	0
2-Furoate	0.132918	±	0.013151	0.147738	±	0.018318	0.279788	±	0.0970471	0.475066
2-Hydroxyisobutyrate;3-Hydroxybutanoate;2-Hydroxybutyrate	0.441657	±	0.412979	0.594672	±	0.239034	0.297131	±	0.0901475	1.4864
2-Isopropylmalate	0.0302972	±	0.00277028	0.0466181	±	0.00515699	0.0311939	±	0.00473593	0.971255
2,4-Diaminobutanoate	0.014271	±	0.00561994	0.0176412	±	0.00375126	0.011997	±	0.0007761	1.18954
2,6-Diaminopimelate	0.271177	±	0.0996687	0.234935	±	0.0919386	0.348859	±	0.0643901	0.777325
2,6-Diaminopimelate	0.032047	±	0.00345468	0.0317237	±	0.00911772	0.0393212	±	0.00709238	0.815006
3-Dehydroshikimate	0.0832604	±	0.0547939	0.0123596	±	0.000894262	0.594966	±	0.204967	0.139941
3-Hydroxypropionate	0.240557	±	0.0470833	-			0.976231	±	0.216367	0.246414
3-Methyladenine	0.0236304	±	0.00671568	0.041913	±	0.00865914	0.142899	±	0.0335915	0.165364
3-MethylHis	0.0441682	±	0.0113226	0.0267445	±	0.0103377	0.0393857	±	0.0125402	1.12143
4-Amino-3-hydroxybutanoate	0.0627969	±	0.0240655	0.0507114	±	0.017763	0.114598	±	0.0176187	0.547974
4-Coumarate;Coumarate	0.0319074	±	0.00751211	-			-			20
4-Hydroxybenzoate	0.0721999	±	0.00912073	-			-			20
4-Methyl-2-oxovalerate;4-Oxohexanoate	0.0481442	±	0.0286025	0.0344019	±	0.0101494	0.0652086	±	0.00603418	0.73831
4-Oxovalerate	0.0140125	±	0.00130876	0.0430503	±	0.0108598	0.0414878	±	0.0118854	0.337751
4-Pyridoxate	0.0146149	±	0.00269625	0.011106	±	0.00100881	0.0230879	±	0.00561108	0.633011
5-Amino-4-oxovalerate;N-Acetyl-b-Ala	0.0150187	±	0.00546586	0.036127	±	0.0169267	0.074154	±	0.0219666	0.202534
5-Aminopentanoate	0.175486	±	0.0682931	0.101323	±	0.0206358	5.17941	±	5.01775	0.0338815
5-OxoPro	1.63675	±	0.398687	0.560853	±	0.175649	0.879824	±	0.423385	1.86032
6-Hydroxynicotinate	-			0.0569613	±	0.0221313	-			1
6P-gluconate	0.00777859	±	0.00176615	0.00499687	±	0.000774527	0.0120313	±	0.00104039	0.64653
ABA	0.270688	±	0.101344	0.0250664	±	0.00887119	0.0347668	±	0.0130915	7.78581
Acetoacetate;2-Oxobutyrate	-			-			0.0213625	±	0.00204443	0
Adenine	0.171476	±	0.0526882	0.221358	±	0.0571251	0.320219	±	0.107309	0.535497
Adenosine	3.03059	±	2.10128	0.254111	±	0.071552	1.85202	±	1.40852	1.63637
Adipate	0.0694921	±	0.00913965	0.122973	±	0.0215045	0.213531	±	0.0601561	0.325442
ADP＋dGDP	0.0016319	±	0.000335435	0.00145897	±	0.000182206	0.00452392	±	0.00190964	0.360727
Adrenaline	0.0186795	±	0.00810809	0.0209603	±	0.00641023	0.0354994	±	0.0117868	0.526192
Agmatine	0.192282	±	0.0735377	0.0138146	±	0.0043797	0.0417153	±	0.0157785	4.60937
AICAR	0.0320067	±	0.00452616	0.0166957	±	0.00266121	0.0184856	±	0.00491025	1.73144
Allantoate	2.23774	±	0.717334	0.754985	±	0.362425	1.48656	±	0.189225	1.50532
Allantoin	0.50082	±	0.153087	0.264535	±	0.0972769	0.228043	±	0.048762	2.19617
AMP	-			N.D.	±		0.0574294	±	0.0279021	0
Anthranilate＋Trigonelline	14.8161	±	1.9526	16.4702	±	3.66119	24.4442	±	4.8084	0.606119
Arginine	66.6022	±	22.8209	12.7856	±	5.21478	19.3273	±	3.5717	3.44601
Asparagine	87.4248	±	21.0787	19.9532	±	6.77751	13.1455	±	10.0766	6.65053
Aspartic acid	14.5091	±	3.67437	16.1503	±	7.78742	8.2424	±	1.91962	1.7603
Atropine	0.272638	±	0.0856147	0.149411	±	0.0316567	0.354167	±	0.0752385	0.769802
b-Imidazolelactate	0.837617	±	0.750778	0.171344	±	0.0835924	0.375448	±	0.225581	2.23098
Benzoate	0.176059	±	0.0585426	0.263957	±	0.0828634	0.41278	±	0.133879	0.426519
Betaine	1.24416	±	0.202502	1.11909	±	0.171195	2.4492	±	0.267084	0.507987
Cadaverine	-			-	±		0.027627	±	0.0136203	0
Carnitine	0.0230298	±	0.00516073	0.029082	±	0.00953415	0.056284	±	0.0176649	0.409171
Carnosine	0.04787	±	0.018438	0.0103438	±	0.00366739	0.0317119	±	0.00730958	1.50953
Castanospermine	0.132785	±	0.0415465	0.67663	±	0.624695	0.0847466	±	0.0210899	1.56685
Chlorogenate	0.0285422	±	0.00679611	0.011745	±	0.00123827	0.0164646	±	0.00289238	1.73354
Choline	56.5281	±	14.7101	45.318	±	14.1432	110.759	±	25.4317	0.510368
Citraconate	0.0767979	±	0.0128643	0.084644	±	0.0132542	0.0889017	±	0.0108824	0.863852
Citramalate	0.509548	±	0.194048	0.346231	±	0.0634172	0.685358	±	0.10815	0.743478
Citrate	0.0695667	±	0.0395188	-			-			20
Citrulline	2.16279	±	0.59329	1.20681	±	0.320241	0.92806	±	0.242918	2.33044
CMP	0.0101033	±	0.00237488	0.00927303	±	0.0028534	0.0463237	±	0.0138099	0.218102
Creatine	0.0265481	±	0.00425886	0.0186913	±	0.00860485	0.0444068	±	0.0139946	0.597838
Creatinine	0.0153364	±	0.00467191	0.0113933	±	0.00391697	0.0191958	±	0.00393701	0.798946
CysSG	N.D.	±	-	0.00476345	±	0.00166767	0.00562013	±	0.00226118	0
Cysteate	0.0165105	±	0.0037479	0.0149974	±	0.00386668	0.023037	±	0.00379585	0.716696
Cysteine	0.011558	±	0.00356448	N.D.	±	0.00277051	0.0103723	±	0.00388307	1.11431
Cystine	0.0236759	±	0.00705517	0.0349721	±	0.0108587	0.0281507	±	0.0121692	0.841041
Cytidine	2.21346	±	0.936209	0.699355	±	0.23695	2.34794	±	0.526106	0.942725
Cytosine	0.0651382	±	0.0156253	0.0605013	±	0.013686	0.0922522	±	0.0235304	0.706089
dAMP	0.0339987	±	0.00830405	0.0121247	±	0.0033824	0.0311423	±	0.0108202	1.09172
Deoxyadenosine	0.307612	±	0.168088	0.16982	±	0.0421823	0.110845	±	0.0319377	2.77516
Deoxycytidine	0.133882	±	0.0729692	0.0415586	±	0.012249	0.0537011	±	0.00906568	2.49309
Deoxyguanosine	0.222623	±	0.104519	0.025087	±	0.0104916	0.043052	±	0.0129061	5.17103
Diethanolamine	0.317774	±	0.0712942	0.209249	±	0.0712885	0.386523	±	0.108442	0.822136
Digalacturonate	0.0139531	±	0.00352291	0.00547974	±	0.00123263	0.0102284	±	0.00206115	1.36416
Dihydrofolate	0.0106108	±	0.0038102	0.00662712	±	0.00202932	0.0141756	±	0.0066761	0.748524
Dimethylbenzimidazole	0.219366	±	0.107676	0.0582768	±	0.0225576	0.121595	±	0.0204505	1.80407
DimethylGly	0.0772281	±	0.0181179	0.0996886	±	0.021305	0.242963	±	0.0473178	0.31786
DOPA	0.0201316	±	0.00403329	0.0154205	±	0.00584268	0.0184483	±	0.0085679	1.09124
Ectoine	0.0759643	±	0.0186674	0.208928	±	0.13875	0.0626561	±	0.0144569	1.2124
F1,6P;G1,6P	-			N.D.	±		0.035914	±	0.00553759	0
Folate	-			N.D.	±		0.00344002	±	0.00153636	0
Fumarate	0.0995326	±	0.0279799	0.239348	±	0.142032	0.229565	±	0.0838787	0.433571
g-Guanidinobutyrate	3.28521	±	1.60883	0.896377	±	0.342696	1.82814	±	0.293607	1.79702
G1P＋Gal1P	-			0.00938507	±	0.00171225	0.13201	±	0.0294704	0
G6P＋F6P＋M6P	-			0.0110657	±	0.00314624	0.057031	±	0.0118389	0
GA3	0.0187554	±	0.00231767	0.0185378	±	0.00338862	0.0211703	±	0.00259908	0.885929
GABA	53.041	±	6.20141	31.5427	±	11.45	78.0969	±	18.8559	0.679169
Galacturonate	0.10045	±	0.0258972	0.107312	±	0.0232827	0.184354	±	0.0365165	0.544875
Galacturonate1P	-			0.00387653	±	0.000730268	0.0100218	±	0.000646287	0
GalN;GlcN	0.159526	±	0.0348175	0.116264	±	0.0342212	0.153254	±	0.0162862	1.04092
Gentisate	0.0951507	±	0.045209	0.0146838	±	0.00386827	0.0220183	±	0.00271581	4.32144
GlcN6P	0.00921372	±	0.00272032	0.012493	±	0.00317372	0.0261253	±	0.00348949	0.352675
GlcNAc	0.0068435	±	0.00164145	0.0059371	±	0.000976448	0.0151048	±	0.0022076	0.453067
GlcNAc6P	0.0230107	±	0.0058431	0.0120659	±	0.00231099	0.0434502	±	0.0078594	0.529588
Gluconate	4.65117	±	0.859754	4.62153	±	0.775424	3.7115	±	0.711937	1.25318
Glucosaminate	0.0304518	±	0.010777	-			-			20
Glutamic acid	5.1337	±	1.8936	7.81274	±	3.22106	10.0375	±	4.4675	0.511451
Glutamine	26.7308	±	7.60164	4.91022	±	1.92752	7.73293	±	5.17276	3.45675
Glutarate	0.371223	±	0.0281446	0.684097	±	0.0885441	1.26593	±	0.46889	0.293241
Gly-Leu	2.29844	±	0.804039	0.987874	±	0.260019	2.28607	±	0.671535	1.00541
Gly3P	0.00880999	±	0.00170639	0.0063047	±	0.00189653	0.527765	±	0.149532	0.016693
Glycerate	2.99644	±	0.370807	2.8325	±	0.3221	6.19861	±	0.524276	0.483405
Glycine	5.52767	±	1.85999	3.48553	±	1.41468	8.30626	±	2.86993	0.665483
Glyoxylate	0.0271644	±	0.00580402	0.0221379	±	0.00349766	0.083521	±	0.0268207	0.32524
GMP	0.00296841	±	0.00110027	0.00237305	±	0.000788291	0.00599519	±	0.000688204	0.495132
Guanine	0.748947	±	0.454577	0.154825	±	0.0361017	1.47204	±	0.727222	0.508783
Guanosine	2.34183	±	0.938069	0.496046	±	0.194604	1.44715	±	0.502177	1.61824
Harman	0.0941087	±	0.0185422	0.175125	±	0.0580321	0.203471	±	0.0992143	0.462518
Hippurate	0.0257512	±	0.0127844	N.D.	±		0.0124455	±	0.00867393	2.06911
Histidine	5.62158	±	2.06166	1.32928	±	0.76684	1.69679	±	0.888365	3.31306
Histidinol	0.0209042	±	0.00770028	N.D.	±		-			20
HMG	0.0834501	±	0.0127734	0.101666	±	0.0109338	0.153022	±	0.015216	0.545348
HomoGln＋Ala-Ala	0.264641	±	0.111737	0.14684	±	0.034161	0.30957	±	0.0588642	0.854868
HomoIle;HomoLeu	0.0396652	±	0.0347013	0.0296495	±	0.00487017	0.0309608	±	0.0110495	1.28114
HomoLys	0.0497219	±	0.0159616	0.064701	±	0.0168546	0.0355538	±	0.0150045	1.3985
HomoPhe	0.0257738	±	0.00998388	0.046745	±	0.0222108	0.116681	±	0.0652224	0.22089
HomoPro	-			0.130807	±	0.0606925	0.0600582	±	0.0336876	0
HomoSer＋2-MethylSer	1.29706	±	0.338449	0.928288	±	0.264134	1.83568	±	0.404699	0.706583
HomoThe	1.43636	±	0.451915	0.531843	±	0.183418	1.11395	±	0.372159	1.28943
HomoTyr	0.0323158	±	0.0141053	0.0224449	±	0.00413783	0.0275068	±	0.00749603	1.17483
HydroxyPro	0.130665	±	0.0283538	0.213896	±	0.0636929	0.24502	±	0.0657023	0.533283
Hypoxanthine	1.06166	±	0.613279	0.549226	±	0.142496	2.84233	±	0.909577	0.373516
IAA	0.0832204	±	0.0449765	0.0600958	±	0.0202326	0.0671452	±	0.0177535	1.23941
Ile＋Leu	33.6255	±	9.45303	27.5519	±	9.62316	73.9781	±	18.9495	0.454533
Imidazole-4-acetate	0.0963788	±	0.0643295	0.109154	±	0.101172	0.0968496	±	0.0155552	0.995139
IMP	0.00406539	±	0.00114525	0.00231031	±	0.00035398	0.00654307	±	0.000812258	0.621328
IsoAsn	0.125132	±	0.0382754	0.0681675	±	0.0394908	0.148954	±	0.0435519	0.840075
Itaconate	0.0736493	±	0.013079	0.0650254	±	0.0112814	0.0399051	±	0.011948	1.84561
Kynurenine	0.0248525	±	0.00439289	0.014045	±	0.00258587	0.0176207	±	0.00267268	1.41042
Lactate	8.64047	±	3.16291	-			N.D.	±		20
Lysine	12.8701	±	3.59247	6.75612	±	3.36916	21.0663	±	5.95141	0.610935
Malate	0.444034	±	0.134886	0.474866	±	0.188077	0.798604	±	0.25581	0.556012
Malonate	1.11736	±	0.221036	0.542543	±	0.144294	1.92034	±	0.60293	0.581853
Methionine	0.0729406	±	0.0187535	0.153691	±	0.0804406	0.365682	±	0.213776	0.199464
Methionine sulfoxide	2.06549	±	0.631892	1.27863	±	0.585193	6.27615	±	2.31448	0.329102
Methionine sulfoxide	0.01506	±	0.00206339	0.015845	±	0.00310132	0.0718436	±	0.0252461	0.209621
Methylthioadenosine	0.0282417	±	0.00970904	0.0203891	±	0.0056387	0.028488	±	0.0028953	0.991353
Mevalonolactone	0.282349	±	0.0962094	0.423762	±	0.191947	0.525264	±	0.07143	0.537537
Mucate	0.601498	±	0.27586	0.101951	±	0.0575055	0.109797	±	0.0240315	5.47829
Mugineate	0.0848463	±	0.0230039	0.0159942	±	0.00868169	0.0280187	±	0.0064137	3.0282
N-AcetylAsp	0.0857399	±	0.0254875	0.0622153	±	0.0144361	0.0980086	±	0.0319731	0.87482
N-AcetylGlu	0.0175353	±	0.00659073	0.027406	±	0.00440798	0.0445946	±	0.00729986	0.393215
N-AcetylLeu	0.0101995	±	0.000824853	0.0166836	±	0.0023031	0.0281074	±	0.00249165	0.362875
N-Acetylmuramate	0.0194039	±	0.00486603	0.0168826	±	0.00143785	0.0202313	±	0.0023101	0.959104
N-Acetylneuraminate	0.0184424	±	0.00366076	0.0154935	±	0.00378279	0.0151184	±	0.00302638	1.21986
N-Acetylornithine	0.44445	±	0.234742	0.196131	±	0.0593294	0.59382	±	0.19617	0.748459
N-Acetylputrescine	0.200748	±	0.0685889	0.100811	±	0.0497029	0.170561	±	0.0617754	1.17698
N-BenzyloxycarbonylGly	0.0140663	±	0.000470125	0.0121222	±	0.000886981	0.0231779	±	0.00323603	0.606882
N-FormylMet	0.154667	±	0.0455402	0.0540584	±	0.0178817	0.0944224	±	0.0219415	1.63804
N6-AcetylLys	0.299101	±	0.0777734	0.22717	±	0.0591171	0.515522	±	0.118385	0.580189
N6-Methyl-2'-deoxyadenosine	1.91727	±	0.71215	1.53689	±	0.38295	1.84644	±	0.432065	1.03836
N8-Acetylspermidine	0.0611025	±	0.025853	0.0221258	±	0.0117508	0.0330161	±	0.0117572	1.85069
Nicotinamide;Isonicotinamide	0.0248571	±	0.00302205	0.0411483	±	0.00840505	0.235117	±	0.0659167	0.105722
Nicotinate	0.448792	±	0.0807149	0.900242	±	0.193263	1.91988	±	0.541985	0.23376
O-AcetylSer	0.0645121	±	0.0216479	0.230363	±	0.200162	0.015537	±	0.00341834	4.15215
O-SuccinylhomoSer	0.0177068	±	0.00624659	0.00958627	±	0.0016562	0.019647	±	0.00679708	0.901248
Octopine	0.0740983	±	0.0238198	0.126418	±	0.0272193	0.114337	±	0.0193483	0.648069
Octylamine	-			0.00474642	±	0.00121523	-			0
Ophthalmate	0.0320861	±	0.00689537	0.0239296	±	0.014647	0.0238907	±	0.00511329	1.34303
Ornithine	1.65435	±	0.560859	1.02883	±	0.480507	1.15819	±	0.322078	1.42838
Oxamate	0.0568311	±	0.00726546	0.0830814	±	0.0268444	0.0696238	±	0.00946603	0.81626
Pantothenate	0.0608482	±	0.00640743	0.0790574	±	0.0108924	0.101909	±	0.00972697	0.597086
Phenylalanine	9.71179	±	2.33618	10.6528	±	4.13604	26.8827	±	7.86423	0.361266
PhenylacetylGly	0.0249056	±	0.00702759	0.0265331	±	0.00475328	0.0493198	±	0.00454839	0.504982
Phenyllactate	0.794773	±	0.144922	0.879638	±	0.141599	0.684366	±	0.0801985	1.16133
Phenylpropanoate	0.0663817	±	0.0107223	0.0769347	±	0.0216874	0.127611	±	0.0209702	0.520189
Phthalate;Terephthalate	0.0559368	±	0.0101742	0.0529779	±	0.00109786	0.11004	±	0.0183039	0.50833
Pimelate	0.0499389	±	0.00565114	0.051785	±	0.00448307	0.0613165	±	0.00524396	0.814445
Pipecolate	0.38596	±	0.15734	0.549323	±	0.122233	1.18597	±	0.17579	0.325437
Porphobilinogen	0.0261027	±	0.00249934	-			0.0252337	±	0.00211588	1.03444
Proline	0.878588	±	0.460154	2.1834	±	1.42379	7.12489	±	3.28974	0.123312
Putrescine	1.12014	±	0.530175	0.666525	±	0.52856	1.39089	±	0.750244	0.805344
Pyridoxamine5P	0.00950188	±	0.00414696	0.0205595	±	0.00772343	0.0306553	±	0.0106563	0.309959
Pyrrolidine	0.0538791	±	0.0190355	0.0744314	±	0.0293199	0.211513	±	0.158122	0.254731
Quinate	0.0528347	±	0.0132823	0.0522384	±	0.00997561	0.0773251	±	0.0114907	0.68328
Quinolinate	0.0185524	±	0.0042886	0.0125916	±	0.00151478	0.0210467	±	0.00342903	0.881491
Raffinose	0.0837858	±	0.0241777	0.127581	±	0.0108216	0.0548455	±	0.0120939	1.52767
Riboflavin	0.0378697	±	0.0152582	0.00781509	±	0.00310608	0.0245829	±	0.00850886	1.54049
S-SulfoCys	-			-			0.0293163	±	0.00477877	0
S6P	0.0218701	±	0.00843985	-			0.0152786	±	0.00408576	1.43142
Saccharopine	0.0619802	±	0.0148204	0.0529798	±	0.0183403	0.104694	±	0.0221122	0.592013
SAH	0.0157163	±	0.00553675	0.0208704	±	0.00601977	0.0319824	±	0.0113464	0.491403
Serine	2.71423	±	1.1222	0.909345	±	0.292903	1.54666	±	0.666707	1.7549
Serotonin	0.216527	±	0.18268	0.030931	±	0.0164839	0.0631251	±	0.031302	3.43013
Shikimate	0.14253	±	0.027432	0.280644	±	0.119122	0.526128	±	0.416177	0.270904
Sinapate	0.569114	±	0.126918	0.38327	±	0.147052	-			20
Spermidine	0.0333702	±	0.0207816	0.00572151	±	0.00251694	0.0316074	±	0.0170212	1.05577
Stachydrine	0.0510472	±	0.00616661	0.0800575	±	0.0286043	0.0516074	±	0.0135594	0.989146
Succinate	1.00314	±	0.693122	3.23178	±	1.96194	3.93847	±	2.05312	0.254704
SulfinoAla	0.0097728	±	0.00533305	0.00623196	±	0.00134055	0.00894995	±	0.0015532	1.09194
Tartrate;meso-Tartrate	2.87349	±	0.943381	1.04233	±	0.427519	2.4907	±	0.484696	1.15369
Threonin	6.7053	±	1.61962	5.69295	±	1.40669	9.56273	±	2.67016	0.701191
trans-Cinnamate	0.575432	±	0.103327	0.6816	±	0.128805	0.689454	±	0.148047	0.83462
Triethanolamine	0.0636968	±	0.0126622	0.0743475	±	0.0241149	0.0555573	±	0.0156254	1.14651
Trimesic acid	0.269467	±	0.0261544	0.267063	±	0.0188076	0.26596	±	0.0235786	1.01319
Trimethylamine-N-oxide＋Isopropanolamine	0.670562	±	0.309914	0.121302	±	0.0422696	0.178353	±	0.0896168	3.75975
Tryptophan	1.04281	±	0.259841	0.816038	±	0.421396	2.09346	±	1.22628	0.498127
Tyreonine	4.98281	±	1.35895	4.47941	±	1.83303	13.4141	±	4.20583	0.371462
tZ	0.220919	±	0.0541321	0.123192	±	0.0397824	0.16547	±	0.0223849	1.3351
tZR	0.0585621	±	0.0229207	0.127248	±	0.0223734	0.0493412	±	0.0230147	1.18688
UDP	0.00423971	±	0.00120786	0.00187695	±	0.000318032	0.00512721	±	0.000803494	0.826904
UDP-Glc;UDP-Gal	0.00137089	±	0.000186608	-			0.00303285	±	0.000769165	0.452014
UMP	0.00731789	±	0.00219015	0.00721953	±	0.00221454	0.0441256	±	0.0149788	0.165842
Urocanate	0.389363	±	0.0853661	0.732527	±	0.385584	0.944553	±	0.41297	0.41222
Valine	30.6745	±	7.18457	27.0611	±	8.05632	44.205	±	9.70386	0.693914
Xanthine	-			-			0.0340729	±	0.0226101	0
Xanthurenate	0.0136587	±	0.00268452	0.00971691	±	0.00229101	0.0175503	±	0.00250745	0.778261
* -: not calculated due to no detection
