# Supplementary material for: Metabolite Profiling of Root Exudates of Common Bean under Phosphorus Deficiency
Source: Metabolites. 2014 Jul 16;4(3):599–611. doi: 10.3390/metabo4030599 (PMC4192682; doi:10.3390/metabo4030599)
Supplement: Supplementary File 1 [file metabolites-04-00599-s001.zip › metabolites-04-00599-supplementary/TableS123/TableS3.xls]

## Sheet: Sheet1
Table S3 Relative peak are of metabolites detected in root exudates of common bean 20 day after transplanting. P0/P8 ratio is visualized by indicating
red color (>2.0) and blue color (<0.5).
Metabolite		P0			P1			P8		P0/P8
1-Aminopropanediol	0.0554628	±	0.0106593	0.0593907	±	0.0192776	0.0571534	±	0.00752431	0.97042
1-Methyladenosine	0.311112	±	0.0977798	0.121922	±	0.0129973	0.161872	±	0.0635719	1.92196
2-Aminoadipate	0.332628	±	0.0640957	0.413908	±	0.104165	0.652087	±	0.231399	0.510098
2-Aminobutyrate	0.211531	±	0.0766396	0.699426	±	0.463532	1.06602	±	0.480546	0.198431
2-Furoate	0.254092	±	0.11712	0.144812	±	0.0516316	0.156045	±	0.0214212	1.62832
2-Hydroxyisobutyrate;3-Hydroxybutanoate;2-Hydroxybutyrate	0.525817	±	0.256908	0.668703	±	0.583433	0.246115	±	0.145375	2.13647
2-Isopropylmalate	0.0521545	±	0.011868	0.0356863	±	0.00669261	0.0585837	±	0.00324945	0.890257
2,4-Diaminobutanoate	0.0197574	±	0.00441131	0.0383923	±	0.0154998	0.0263908	±	0.00599218	0.748647
2,6-Diaminopimelate	0.765161	±	0.339797	0.504884	±	0.266037	1.05104	±	0.387281	0.728007
2,6-Diaminopimelate	0.0469291	±	0.00545976	0.038385	±	0.00535791	0.0400694	±	0.00762109	1.1712
3-Dehydroshikimate	0.025216	±	0.008148	0.0281675	±	0.0102504	0.0364567	±	0.0161129	0.691672
3-Hydroxypropionate	0.3953	±	0.115123	0.467618	±	0.27153	1.258	±	0.624713	0.314228
3-Methyladenine	0.150413	±	0.0429383	0.127859	±	0.0379521	1.79261	±	1.72612	0.0839075
3-MethylHis	0.0399322	±	0.0171292	0.0327422	±	0.0178326	0.0869965	±	0.0636337	0.459009
4-Amino-3-hydroxybutanoate	0.0989063	±	0.0102676	0.116312	±	0.0139657	0.165556	±	0.0170189	0.59742
4-Coumarate;Coumarate	0.0210804	±	0.00670299	0.0235752	±	0.00903938	0.0181836	±	0.00212192	1.15931
4-Hydroxybenzoate	0.0530605	±	0.0145515	0.0482446	±	0.011774	0.108359	±	0.0146621	0.489671
4-Methyl-2-oxovalerate;4-Oxohexanoate	0.538144	±	0.381531	0.228371	±	0.0575892	0.071523	±	0.0227935	7.52407
4-Oxovalerate	0.0177378	±	0.00431198	0.0199806	±	0.00386644	0.099961	±	0.0585697	0.177447
4-Pyridoxate	0.00905602	±	0.00168563	0.0192273	±	0.00714889	0.0230063	±	0.00216746	0.393633
5-Amino-4-oxovalerate;N-Acetyl-b-Ala	0.087763	±	0.0424346	0.0126134	±	0.004241	0.234158	±	0.106287	0.374803
5-Aminopentanoate	0.295281	±	0.0889793	0.169726	±	0.0404534	0.232603	±	0.0149882	1.26946
5-OxoPro	1.02432	±	0.195405	2.19789	±	1.1897	0.91596	±	0.299462	1.1183
6-Hydroxynicotinate	0.0275364	±	0.0126022	0.0340817	±	0.0126365	-			20
6P-gluconate	0.00982182	±	0.00111759	0.0075571	±	0.000943615	0.0126224	±	0.00316733	0.778124
ABA	0.49646	±	0.157614	0.318542	±	0.0582456	0.0413006	±	0.00753411	12.0206
Acetoacetate;2-Oxobutyrate	0.0220501	±	0.00498774	0.0185862	±	0.00573321	-			20
Adenine	0.720422	±	0.463794	0.943282	±	0.518529	0.908894	±	0.609999	0.792636
Adenosine	8.60976	±	3.73599	3.95428	±	2.58015	7.55852	±	3.69069	1.13908
Adipate	0.251356	±	0.0640089	0.177919	±	0.043195	0.51969	±	0.0658246	0.483665
ADP＋dGDP	0.00213396	±	0.000216569	0.00240209	±	0.000954418	0.00466826	±	0.00117708	0.457122
Adrenaline	0.031346	±	0.0121848	0.0337168	±	0.00879769	0.0545519	±	0.0337836	0.574609
Agmatine	0.158064	±	0.047063	0.115282	±	0.0215989	0.137614	±	0.0622001	1.1486
AICAR	0.0547031	±	0.0173546	0.0291932	±	0.0050455	0.0403381	±	0.0055664	1.35612
Allantoate	2.56463	±	1.29614	1.01261	±	0.397905	0.583799	±	0.226692	4.393
Allantoin	0.502927	±	0.110927	0.317954	±	0.0422823	0.146281	±	0.0456789	3.43809
AMP	0.00959154	±	0.00154215	0.00924368	±	0.00302388	0.0171201	±	0.00625747	0.560251
Anthranilate＋Trigonelline	17.2393	±	2.91977	24.6407	±	6.23872	48.6922	±	28.9052	0.354046
Arginine	111.964	±	64.2524	32.8493	±	8.84665	23.0792	±	10.0582	4.85126
Arginosuccinate	0.0713625	±	0.0389501	0.37781	±	0.196529	0.0130494	±	0.00406645	5.46865
Asparagine	186.554	±	88.5712	87.0786	±	19.2124	28.311	±	17.1797	6.58946
Aspartic acid	12.2141	±	2.47186	9.39023	±	2.41292	15.2156	±	5.07509	0.802731
Atropine	0.552861	±	0.242055	0.530854	±	0.192263	1.22263	±	0.728661	0.452188
b-Imidazolelactate	0.140546	±	0.0692185	0.0333533	±	0.00555804	1.64103	±	1.62856	0.085645
Benzoate	0.251775	±	0.1616	0.0364265	±	0.0120633	1.23782	±	0.355497	0.203403
Betaine	1.67716	±	0.279196	1.32659	±	0.295511	2.74128	±	0.431822	0.611815
Biotin	0.0533304	±	0.0197176	0.0688933	±	0.031557	0.138397	±	0.0500084	0.385345
Cadaverine	0.0153071	±	0.00176277	0.0121481	±	0.00444874	0.0193324	±	0.00728413	0.791783
Carnitine	0.0713163	±	0.0274691	0.0491159	±	0.0120394	0.109972	±	0.0365413	0.648497
Carnosine	0.12259	±	0.0837011	0.0741811	±	0.0398796	0.374573	±	0.311157	0.327278
Castanospermine	0.102072	±	0.0241663	0.113655	±	0.0443625	0.234329	±	0.0935093	0.435593
cCMP	-*			0.00889886	±	0.00681307	-			0
Chlorogenate	0.0200742	±	0.0073263	0.016195	±	0.00602837	0.0183249	±	0.00434743	1.09546
Choline	57.7499	±	23.2115	49.6458	±	26.6026	163.319	±	76.5732	0.353602
Citraconate	0.0501506	±	0.0125697	0.0396649	±	0.00980036	0.0441466	±	0.010198	1.136
Citramalate	0.341556	±	0.133438	0.190874	±	0.0473297	0.409152	±	0.0856638	0.834792
Citrate	0.151308	±	0.0711383	0.132612	±	0.0935815	0.0505068	±	0.0380768	2.99579
Citrulline	3.84728	±	1.74108	3.33864	±	0.972484	2.04527	±	0.333301	1.88106
CMP	0.0102122	±	0.00156484	0.0109851	±	0.00364199	0.0243129	±	0.00831154	0.420034
Creatine	0.0181382	±	0.00472688	0.0155552	±	0.00371764	0.11649	±	0.0975254	0.155706
Creatinine	0.0198929	±	0.0130473	0.00644782	±	0.00205392	0.0421735	±	0.0337573	0.471692
CysSG	0.0079439	±	0.00422081	0.00703721	±	0.00307019	0.00984252	±	0.000775832	0.8071
Cysteate	0.0210808	±	0.00921667	0.0255214	±	0.0080025	0.0569252	±	0.0174285	0.370325
Cysteine	-			0.0236342	±	0.0131207	0.0204568	±	0.0112861	0
Cystine	0.0350411	±	0.00863935	0.202166	±	0.156741	0.10514	±	0.0363386	0.33328
Cytidine	3.99769	±	2.21592	1.62079	±	0.741915	3.90838	±	2.02078	1.02285
Cytosine	0.0835565	±	0.0207349	0.037647	±	0.0126171	0.130618	±	0.0318659	0.6397
dAMP	0.0126117	±	0.00278077	0.0191196	±	0.00744577	0.0104483	±	0.00359775	1.20706
Deoxyadenosine	1.1642	±	0.658554	0.432626	±	0.219602	0.262174	±	0.0935864	4.44055
Deoxycytidine	0.42896	±	0.244571	0.111985	±	0.038786	0.120227	±	0.0278889	3.56791
Deoxyguanosine	0.579486	±	0.280004	0.139448	±	0.050401	0.142231	±	0.0463698	4.07426
Diethanolamine	0.562204	±	0.121296	0.636218	±	0.147961	1.39646	±	0.443104	0.402592
Digalacturonate	0.028958	±	0.00716151	0.0285459	±	0.00731397	0.0163137	±	0.00619357	1.77507
Dihydrofolate	0.0381552	±	0.0201623	0.0101991	±	0.00282996	0.0241712	±	0.00918458	1.57854
Dimethylbenzimidazole	0.0883799	±	0.0284214	0.0893182	±	0.0314016	0.109533	±	0.0354218	0.80688
DimethylGly	0.140446	±	0.0466995	0.117031	±	0.0120738	0.635036	±	0.103042	0.221162
DOPA	0.0361867	±	0.0119722	0.0239175	±	0.00394354	0.022279	±	0.00349843	1.62426
Ectoine	0.0389951	±	0.00645381	0.0265753	±	0.00735136	0.118666	±	0.0710063	0.328611
F1,6P;G1,6P	-			-			0.00836048	±	0.00233479	0
Fumarate	0.209116	±	0.0640691	0.114412	±	0.0413624	0.316917	±	0.106494	0.659844
g-Guanidinobutyrate	1.38204	±	0.495893	1.04064	±	0.445721	1.77981	±	0.672308	0.77651
G1P＋Gal1P	0.0135375	±	0.00321113	0.039958	±	0.0299392	0.0723193	±	0.0195973	0.187191
G6P＋F6P＋M6P	-			0.0179801	±	0.0112269	0.0408365	±	0.0077398	0
GA3	0.0225722	±	0.00614047	0.0176034	±	0.00399805	0.0235574	±	0.00454122	0.95818
GABA	79.6034	±	19.4113	78.1575	±	19.6373	170.014	±	44.3876	0.468218
Galacturonate	0.13783	±	0.0367572	0.131073	±	0.0280699	0.221811	±	0.0511733	0.621384
Galacturonate1P	0.00958577	±	0.0031783	0.00477667	±	0.00121769	0.0144598	±	0.00138827	0.662925
GalN;GlcN	0.160543	±	0.0530408	0.381118	±	0.201304	8.00414	±	7.80608	0.0200575
Gentisate	0.0278768	±	0.00710955	0.0282912	±	0.00831871	0.0215495	±	0.00433944	1.29361
GlcN6P	0.0160498	±	0.0060737	0.0153566	±	0.00555342	0.0344983	±	0.00619563	0.465236
GlcNAc	0.0105131	±	0.00309038	0.00867403	±	0.00194841	0.0224999	±	0.00921424	0.467251
GlcNAc6P	0.0136166	±	0.00150445	0.0214234	±	0.0129587	0.0784069	±	0.0150171	0.173666
Gluconate	6.19833	±	2.55294	7.55611	±	2.22461	3.81536	±	0.805567	1.62457
Glucosaminate	0.0259689	±	0.0113538	0.0216627	±	0.00701125	0.0153964	±	0.0107667	1.68669
Glutamic acid	13.7234	±	6.23413	12.1005	±	4.32061	24.2673	±	6.1513	0.565509
Glutamine	43.7405	±	11.0094	46.5878	±	10.9141	37.2824	±	22.4609	1.17322
Glutarate	2.21431	±	0.430601	1.89961	±	0.281928	3.91702	±	0.35034	0.565305
Gly-Leu	4.98734	±	2.60676	3.0603	±	1.46852	1.55168	±	0.525219	3.21417
Gly3P	0.0127502	±	0.00500311	0.00956407	±	0.0031354	0.0331238	±	0.00692447	0.384925
Glycerate	1.23354	±	0.317333	1.28705	±	0.419894	2.82088	±	0.475101	0.437289
Glycine	6.50353	±	1.72546	9.33669	±	4.34347	21.2302	±	12.2306	0.306333
Glyoxylate	0.0339624	±	0.0106672	0.0611366	±	0.0168297	0.0429377	±	0.0107005	0.79097
GMP	0.00380092	±	0.00122289	0.00361899	±	0.00116682	0.00559489	±	0.00144657	0.679356
Guanine	0.583669	±	0.255629	1.26343	±	0.784308	3.6343	±	2.49945	0.1606
Guanosine	5.41234	±	2.64725	2.09539	±	0.951803	6.77938	±	3.66324	0.798353
Harman	0.0598826	±	0.0262451	0.208716	±	0.123418	0.324936	±	0.186238	0.18429
Hippurate	0.0270694	±	0.00867936	-			-			20
Histidine	10.8026	±	5.85515	7.14567	±	2.36907	12.053	±	9.28076	0.896258
Histidinol	0.0841972	±	0.0613743	0.00723784	±	0.00261091	0.0782914	±	0.0650849	1.07543
HMG	0.126154	±	0.0315099	0.0720314	±	0.0198965	0.341858	±	0.0557937	0.369024
Homogentisate;Urate	0.0467911	±	0.0202238	0.0909074	±	0.0672345	-			20
HomoGln＋Ala-Ala	0.470472	±	0.223466	0.29836	±	0.13457	1.32998	±	0.787966	0.353744
HomoIle;HomoLeu	0.0294662	±	0.0136111	0.0119676	±	0.00332164	0.110799	±	0.0825615	0.265943
HomoLys	0.0695611	±	0.0207565	0.0297187	±	0.0107845	0.0869828	±	0.0326368	0.79971
HomoPhe	0.0435364	±	0.00977347	0.0877818	±	0.0427889	0.22336	±	0.0529546	0.194916
HomoPro	0.0734202	±	0.0249107	0.120365	±	0.0753265	0.0718667	±	0.0350358	1.02162
HomoSer＋2-MethylSer	1.01989	±	0.615026	1.01575	±	0.462327	1.68996	±	0.191455	0.603499
HomoThe	2.57143	±	1.01568	1.5166	±	0.377483	3.83955	±	2.21548	0.669723
HomoTyr	0.0376946	±	0.00964596	0.0239485	±	0.00564506	0.0397618	±	0.00880376	0.948009
HydroxyPro	0.294706	±	0.149424	0.314142	±	0.206544	0.319791	±	0.0971731	0.92156
Hypoxanthine	0.641945	±	0.438936	0.96941	±	0.867123	3.25918	±	1.64713	0.196965
IAA	0.0535553	±	0.0201236	0.0314336	±	0.0111218	0.0783425	±	0.00602187	0.683604
Ile＋Leu	36.493	±	11.0575	45.1573	±	21.0118	115.049	±	56.2976	0.317196
Imidazole-4-acetate	0.0746999	±	0.0318949	0.0613449	±	0.0188058	0.161591	±	0.0564655	0.462278
IMP	0.00373898	±	0.00128649	0.00315346	±	0.000224469	0.00326742	±	0.00116282	1.14432
IsoAsn	0.197312	±	0.105691	0.202072	±	0.0911078	0.46463	±	0.279291	0.424665
Isobutylamine	0.175612	±	0.0256581	0.186793	±	0.0331832	-			10
Itaconate	0.0770601	±	0.0221586	0.0532029	±	0.0203889	0.0315017	±	0.00953129	2.44622
Kynurenine	0.0204089	±	0.00463224	0.0253077	±	0.00657451	0.031798	±	0.00566074	0.641829
Lactate	8.03761	±	3.30341	6.04232	±	3.35877	12.6249	±	4.58443	0.636649
Lysine	14.4302	±	5.1781	19.9949	±	10.4691	35.9588	±	17.1916	0.401297
Malate	0.708276	±	0.196893	0.518318	±	0.245798	1.37603	±	0.468929	0.514723
Malonate	0.979679	±	0.44154	0.474887	±	0.104198	2.63828	±	0.801355	0.371333
Methionine	0.27122	±	0.0520602	0.651501	±	0.494283	4.70927	±	4.20009	0.0575929
Methionine sulfoxide	2.32781	±	0.650097	3.40883	±	1.97718	12.0131	±	7.2365	0.193772
Methionine sulfoxide	0.0171117	±	0.00487365	0.0285429	±	0.00818858	0.0758632	±	0.0188937	0.22556
Methylthioadenosine	0.0641817	±	0.0231414	0.0787621	±	0.0406271	0.06118	±	0.0280909	1.04906
Mevalonolactone	0.0564354	±	0.012083	0.248934	±	0.123099	0.387088	±	0.135514	0.145795
Mucate	0.299433	±	0.137462	0.699085	±	0.441217	0.124884	±	0.0437767	2.3977
Mugineate	0.0533182	±	0.0251598	0.049836	±	0.0206824	0.0480932	±	0.0108107	1.10864
N-AcetylAsp	0.245259	±	0.0989133	0.106681	±	0.0297513	0.236842	±	0.0740209	1.03554
N-AcetylGlu	0.0391165	±	0.0150764	0.0162389	±	0.00677113	0.0450691	±	0.0115819	0.867924
N-AcetylLeu	0.00991632	±	0.00380955	0.0102757	±	0.00374816	0.0218763	±	0.0021569	0.453291
N-Acetylmuramate	0.0230739	±	0.00342405	0.0354468	±	0.0167955	0.0382398	±	0.00415091	0.603401
N-Acetylneuraminate	0.0153189	±	0.00239641	0.0184114	±	0.00693886	0.0199765	±	0.00309917	0.766847
N-Acetylornithine	0.582452	±	0.155404	0.334678	±	0.109317	0.305482	±	0.148053	1.90667
N-Acetylputrescine	0.39204	±	0.124759	0.31418	±	0.0849291	0.49333	±	0.199365	0.79468
N-BenzyloxycarbonylGly	0.0332829	±	0.00670425	0.0244099	±	0.00543512	0.0188026	±	0.00274881	1.77012
N-FormylMet	0.150712	±	0.034441	0.0927769	±	0.0357344	-			10
N6-AcetylLys	0.275682	±	0.071728	0.255416	±	0.0781143	0.46407	±	0.157132	0.594053
N6-Methyl-2'-deoxyadenosine	2.19106	±	0.218549	6.45814	±	3.59559	17.5307	±	11.0186	0.124984
N8-Acetylspermidine	0.177831	±	0.0891111	0.0500513	±	0.0205976	0.0917233	±	0.0312424	1.93877
Nicotinamide;Isonicotinamide	0.0383581	±	0.0057654	0.0743295	±	0.0296318	0.151918	±	0.0621878	0.252492
Nicotinate	0.569829	±	0.237224	0.366081	±	0.159311	1.28277	±	0.347976	0.444219
O-AcetylSer	1.75252	±	1.46161	0.211772	±	0.0884997	1.34092	±	1.28982	1.30695
O-SuccinylhomoSer	0.0450969	±	0.022365	0.184713	±	0.0556402	0.137474	±	0.0898202	0.32804
Octopine	0.0389636	±	0.00772818	0.0914147	±	0.0291617	0.134035	±	0.0746337	0.290698
Octylamine	0.0732764	±	0.0166368	0.0671981	±	0.0199867	0.0332177	±	0.0157619	2.20594
Ophthalmate	0.0235542	±	0.00698131	0.0640117	±	0.0471638	0.0477135	±	0.023632	0.493659
Ornithine	3.94447	±	1.16739	3.07527	±	0.971077	1.655	±	0.406286	2.38337
Oxamate	0.0409959	±	0.0244396	0.0281331	±	0.00605283	0.0195936	±	0.00379815	2.09231
Pantothenate	0.136875	±	0.0566659	0.0783525	±	0.0123164	0.104094	±	0.00933572	1.31491
Phenylalanine	11.1959	±	3.44315	17.0397	±	9.20033	46.6916	±	24.5645	0.239784
PhenylacetylGly	0.0177021	±	0.00306317	0.0159451	±	0.00639243	0.0469196	±	0.00693702	0.377286
Phenyllactate	1.00944	±	0.147615	1.00506	±	0.174938	0.695513	±	0.235291	1.45136
Phenylpropanoate	0.102395	±	0.0230238	0.0992855	±	0.0227952	0.155576	±	0.0665884	0.658168
Phthalate;Terephthalate	0.12373	±	0.0299235	-			0.186218	±	0.092639	0.66444
Pimelate	0.0449658	±	0.00873584	0.039051	±	0.00920962	0.105568	±	0.0138097	0.42594
Pipecolate	0.300518	±	0.144838	0.397469	±	0.165575	0.693077	±	0.267362	0.4336
Porphobilinogen	0.0250922	±	0.0039817	0.0394057	±	0.0135463	0.036005	±	0.00598333	0.696909
Proline	4.18863	±	1.90552	6.67328	±	4.44144	21.2155	±	11.6622	0.197433
Putrescine	3.10884	±	1.25783	5.31939	±	3.26026	7.78673	±	4.03546	0.399249
Pyridoxamine5P	-			0.0265641	±	0.0149195	0.0233619	±	0.00693886	0
Pyrrolidine	0.0968466	±	0.0636833	0.0765272	±	0.0350016	0.10227	±	0.0717147	0.946971
Quinate	0.0539513	±	0.00778457	0.0548966	±	0.00444487	0.0921025	±	0.0191366	0.585775
Quinolinate	0.0154465	±	0.00377575	0.011611	±	0.00197018	0.0234484	±	0.0102153	0.658745
Raffinose	0.0555105	±	0.0124217	0.0973735	±	0.0158161	0.102178	±	0.0256011	0.543272
Riboflavin	0.100035	±	0.0403704	0.0353065	±	0.0170438	0.0206621	±	0.00566475	4.84149
S-SulfoCys	-			0.0180951	±	0.00665265	0.0529235	±	0.0148672	0
S6P	-			0.0574005	±	0.0428268	-			1
Saccharopine	0.0880846	±	0.0409068	0.0526414	±	0.0187787	0.068504	±	0.0121741	1.28583
SAH	0.0448404	±	0.0240253	0.0311066	±	0.0176278	0.076325	±	0.050351	0.587493
SAM	0.0150731	±	0.00732857	0.0153497	±	0.0111404	0.0139227	±	0.00994709	1.08263
Serine	6.81755	±	1.53894	5.84145	±	1.40848	6.25009	±	1.17368	1.09079
Serotonin	0.0579634	±	0.023445	0.0271929	±	0.0106192	0.0530381	±	0.019044	1.09286
Shikimate	0.131878	±	0.0579887	0.126105	±	0.0493702	-			20
Sinapate	0.535461	±	0.140202	0.652384	±	0.22948	0.442289	±	0.102563	1.21066
Spermidine	0.109158	±	0.0508768	0.111669	±	0.0550496	0.336181	±	0.248399	0.324698
Stachydrine	0.14683	±	0.0486421	0.153081	±	0.0563355	0.426614	±	0.191518	0.344176
Succinate	2.61111	±	0.790899	3.62803	±	2.16051	7.05633	±	2.1978	0.370037
SulfinoAla	0.00927814	±	0.00305068	0.00810528	±	0.00239214	0.0221616	±	0.00474279	0.418658
Tartrate;meso-Tartrate	2.01433	±	0.670842	1.52058	±	0.914012	0.885568	±	0.309066	2.27462
Thiamine	0.0130931	±	0.0069058	0.0147084	±	0.00450959	0.00966443	±	0.00517912	1.35477
Threonin	8.92384	±	1.98422	11.7822	±	5.00658	22.5187	±	10.9251	0.396286
trans-Cinnamate	0.296715	±	0.0798429	0.98126	±	0.605364	0.593405	±	0.148745	0.50002
Triethanolamine	0.075524	±	0.00930892	0.0704751	±	0.00911243	0.0508421	±	0.00994384	1.48546
Trimesic acid	0.277701	±	0.0278153	0.236378	±	0.0179028	0.327828	±	0.0282679	0.847095
Trimethylamine-N-oxide＋Isopropanolamine	0.428399	±	0.170611	0.184974	±	0.0545431	0.100694	±	0.0413975	4.25446
Tryptophan	1.34516	±	0.530316	2.09475	±	1.27653	5.17655	±	3.19344	0.259856
Tyramine	0.0396933	±	0.00532514	-			-			20
Tyreonine	5.96403	±	2.04156	9.29262	±	5.12139	23.9317	±	13.5515	0.24921
tZ	0.174879	±	0.0465034	0.286207	±	0.112079	0.390716	±	0.146026	0.447586
tZR	0.0589323	±	0.0187815	0.0412405	±	0.0144631	0.222261	±	0.101237	0.265149
UDP	0.00911963	±	0.0035483	0.00262215	±	0.000882886	0.00664836	±	0.00182713	1.37171
UDP-Glc;UDP-Gal	0.00297203	±	0.0010569	0.00710347	±	0.0051689	0.00468636	±	0.00178827	0.634187
UMP	0.0103572	±	0.00241419	0.0141152	±	0.00580215	0.0295635	±	0.0112655	0.350337
Urocanate	0.376896	±	0.0831299	0.288819	±	0.0806655	0.52069	±	0.0843848	0.723838
Valine	30.87	±	8.42675	39.9957	±	16.8987	82.8581	±	48.791	0.372564
Vanillate	0.103451	±	0.0130784	0.0216203	±	0.00810118	-			20
Vanillylmandelate	0.0791154	±	0.0126693	0.124604	±	0.0366562	-			20
Xanthine	0.0197453	±	0.0124585	0.0142485	±	0.00872696	0.045269	±	0.0165379	0.436176
Xanthurenate	0.0115366	±	0.00365828	0.010546	±	0.00343191	0.0266295	±	0.0130849	0.433226
* -: not calculated due to no detection
